# Supplementary material for: Widow spiders alter web architecture and attractiveness in response to same-sex competition for prey and mates, and predation risk
Source: Commun Biol. 2023 Oct 11;6:1028. doi: 10.1038/s42003-023-05392-y (PMC10567780; doi:10.1038/s42003-023-05392-y)
Supplement: Supplementary file 3 — Supplementary Data 1 [file 42003_2023_5392_MOESM3_ESM.xlsx]

## Sheet: web data
group1	fdensity1	safety1	mating1	prey1	overall1	pher1	group2	fdensity2	safety2	prey2	overall2	pher2	group3	fdensity3	safety3	prey3	overall3	pher3
1	LD	0.217391	0.197011	0.0317029	0.0297215	359.68	1	HD	2.77174	0.252415	0.515348	613.84	1	LD	0.494565	0.0896739	0.0784647	547.32
1	LD	0.26087	0.0978261	0.0338164	0.0211353	691.08	1	HD	1.55978	0.177536	0.33288	1106.28	1	LD	0.652174	0.0697464	0.0959013	238.04
1	LD	0.244565	0.255435	0.0196256	0.0265763	964.04	1	HD	1.47826	0.202899	0.342391	650.88	2	LD	0.475543	0.119565	0.134511	241.48
2	LD	0.163043	0.568614	0.0978261	0.0794837	461.68	2	HD	1.04348	0.0495169	0.0371377	650.04	2	LD	1.95652	0.178744	0.331421	619.48
2	LD	0.76087	0.217391	0.0978261	0.0692935	478.36	2	HD	1.1413	0.215882	0.175404	868.76	2	LD	0.543478	0.173611	0.177228	445.24
3	LD	0.00543478	0.0055583	0.00614844	0.00051237	1135.68	3	HD	0.956522	0.0628019	0.0510266	1075.76	3	LD	0.543478	0.117754	0.1153	606.96
3	LD	1.26087	0.600543	0.0788043	0.15925	984.6	3	HD	2.6087	0.127717	0.27406	1154	3	LD	0.48913	0.0730676	0.117213	291.84
3	LD	0.195652	0.311821	0.0486111	0.0394965	417.92	3	HD	0.695652	0.0398551	0.0373641	408.84	3	LD	0.220109	0.0652174	0.0421196	232.96
4	LD	1.3125	0.399457	0.11413	0.121264	126.36	4	HD	0.625	0.0528382	0.0572413	475.2	4	LD	0.130435	0.057971	0.0144928	565.56
4	LD	1.21739	0.32269	0.0993357	0.0848493	150.68	4	HD	0.798913	0.0422705	0.0545994	1253.36	4	LD	0.173913	0.0564614	0.0305832	310.08
4	LD	0.317935	0.0869565	0.0461957	0.0279099	451.56	4	HD	1.10054	0.0769928	0.109073	1488.56	4	LD	0.866848	0.0634058	0.105676	986.64
5	LD	0.478261	0.33288	0.02657	0.0315519	669.28	5	HD	1.04348	0.0549517	0.085862	491.76	5	LD	0.880435	0.040157	0.0593989	570.52
5	LD	0.0733696	0.0611413	0.0507246	0.00739734	618.32	5	HD	0.0896739	0.025785	0.01719	314.68	5	LD	0.464674	0.112923	0.129391	695.56
5	LD	0.0733696	0.0163043	0.00543478	0.00192482	333.28	5	HD	0.692935	0.166667	0.173611	526.16	6	LD	0.413043	0.0821256	0.160829	614.48
6	LD	0.388587	0.571332	0.157005	0.137379	210.6	6	HD	0.538043	0.105676	0.0924668	332.8	6	LD	0.407609	0.108696	0.194746	683.44
6	LD	1.54076	0.580842	0.0978261	0.171196	1153.76	6	HD	0.163043	0.0706522	0.0206069	713.6	7	LD	0.625	0.102657	0.126183	366.64
6	LD	0.880435	0.285326	0.048913	0.0560462	482.16	6	HD	0.532609	0.0226449	0.0207579	844.32	7	LD	0.358696	0.0181159	0.0218901	320.28
7	LD	0.32337	0.0285326	0.0253623	0.0121528	1087.64	7	HD	0.970109	0.0688406	0.0688406	1579.08	7	LD	0.0543478	0.0217391	0.00951087	492.32
7	LD	0.366848	0.142663	0.0422705	0.0361061	309.12	7	HD	0.399457	0.0724638	0.0996377	261.16	8	LD	0.130435	0.0196256	0.0130837	522.28
7	LD	1.26087	0.591712	0.0788043	0.157609	818.8	8	HD	1.31522	0.342391	0.40659	865.52	8	LD	0.875	0.0730676	0.10199	361.16
8	LD	0.733696	0.220109	0.0591787	0.0554801	825.52	8	HD	1.5625	0.604167	0.641927	775.88	9	LD	0.298913	0.0317029	0.0336843	307.4
8	LD	0.929348	0.184783	0.133454	0.100091	490.04	8	HD	0.63587	0.101449	0.0507246	578.04	9	LD	0.747283	0.0896739	0.153193	536.72
8	LD	0.521739	0.108696	0.0528382	0.0317029	433.72	9	HD	0.326087	0.292572	0.128	295.36	9	LD	0.195652	0.0211353	0.0149708	960.68
9	LD	0.600543	0.161685	0.14372	0.0808424	487.2	9	HD	0.0869565	0.0398551	0.0107941	382.68	10	LD	0.304348	0.0543478	0.0532156	430.68
9	LD	0.285326	0.0951087	0.0615942	0.0372132	1002.32	10	HD	0.434783	0.0863527	0.0683625	874.52	10	LD	0.353261	0.0688406	0.104695	489.8
9	LD	0.418478	0.326087	0.154891	0.141984	395.2	10	HD	0.353261	0.0845411	0.0422705	581.28	10	LD	0.684783	0.0615942	0.0962409	262.6
10	LD	0.26087	0.0427989	0.0697464	0.0217957	657.04	10	HD	0.195652	0.0543478	0.0328351	1595.32	11	LD	0.271739	0.080314	0.0585623	1158.12
10	LD	0.11413	0.0523098	0.0706522	0.019135	1489.72	11	HD	0.317935	0.163043	0.078125	396.72	11	LD	0.17663	0.0872585	0.0818048	477.44
11	LD	0.4375	0.118207	0.141304	0.0382699	1146.16	11	HD	0.440217	0.152778	0.190972	1285.72	12	LD	0.478261	0.0434783	0.0317029	556.28
11	LD	0.538043	0.0570652	0.123188	0.0410628	1061.12	11	HD	0.209239	0.0745773	0.0543793	885.68	12	LD	0.190217	0.0483092	0.0412641	293.16
11	LD	0.554348	0.122283	0.293478	0.091712	342.12	12	HD	0.105978	0.0679348	0.0481205	351.56	12	LD	0.298913	0.0464976	0.0358419	399.76
12	LD	0.608696	0.108696	0.0942029	0.0628019	600	12	HD	0.918478	0.0634058	0.0739734	949.04	13	LD	0.475543	0.0597826	0.114583	461.16
12	LD	0.48913	0.134511	0.139493	0.10462	281.08	12	HD	0.304348	0.0603865	0.0452899	739.2	13	LD	0.543478	0.0307971	0.0307971	369.4
12	LD	0.317935	0.269022	0.0655193	0.0423146	341.04	13	HD	0.48913	0.22192	0.203427	263.44	13	LD	0.570652	0.0380435	0.076087	325.8
13	LD	0.32337	0.153903	0.0820158	0.0768898	392.96	13	HD	0.0326087	0.0628019	0.0170089	872.84	14	LD	0.0896739	0.0211353	0.011008	343.32
13	LD	0.32337	0.190217	0.0923913	0.0866168	278.84	13	HD	0.195652	0.149155	0.0932216	286.56	14	LD	0.817935	0.0307971	0.0551781	302.2
14	LD	0.163043	0.0461957	0.0295894	0.0141782	237.24	14	HD	0.358696	0.168478	0.175498	418.64	14	LD	0.733696	0.0824275	0.142531	254.12
14	LD	0.146739	0.0978261	0.0769928	0.0401004	294.28	14	HD	0.630435	0.166063	0.256013	706.88	15	LD	0.366848	0.0872585	0.121798	399
14	LD	0.0951087	0.0244565	0.0353261	0.0117754	336.68	14	HD	0.190217	0.0464976	0.0329358	615.68	15	LD	0.747283	0.0676329	0.081723	256.92
15	LD	0.0869565	0.0597826	0.0326087	0.0129076	961.88	15	HD	0.209239	0.0785024	0.0294384	304.28	15	LD	0.17663	0.0193237	0.0161031	367.24
15	LD	0.130435	0.0543478	0.0241546	0.0161031	225.68	15	HD	0.32337	0.0785024	0.0654187	739.24	16	LD	0.375	0.0507246	0.0824275	290.4
15	LD	0.0326087	0.048913	0.0217391	0.00815217	454.76	15	HD	0.380435	0.144928	0.0845411	365.12	16	LD	0.456522	0.0464976	0.0561846	549.96
16	LD	0.163043	0.0183424	0.0169082	0.00739734	260.88	16	HD	0.461957	0.0652174	0.044837	510.92	16	LD	0.391304	0.0464976	0.0445602	570.24
16	LD	0.149457	0.140625	0.0676329	0.0479066	760.92	16	HD	0.11413	0.0555556	0.00925926	1160.92	1	LDPher	1.82609	0.10628	0.197061	511.88
16	LD	0.048913	0.0475543	0.0271739	0.00905797	287.2	16	HD	0.586957	0.126812	0.0634058	549.8	1	LDPher	2.17391	0.125604	0.361111	395.68
1	HD	2.24185	1.19565	0.431763	0.69262	549	1	LD	0.461957	0.0724638	0.0845411	307.04	2	LDPher	1.30435	0.0570652	0.105808	240.92
1	HD	2.52717	1.97486	0.604167	1.03212	744.04	1	LD	1.60054	0.149457	0.205503	793.32	2	LDPher	1.49185	0.0942029	0.308122	1426.4
1	HD	0.978261	0.804348	0.101449	0.154287	628.48	1	LD	0.0446429	0.00496032	0.00072338	310.16	2	LDPher	0.733696	0.127858	0.157159	862.84
2	HD	0.391304	0.195652	0.03593	0.0389241	1123.52	2	LD	0.0652174	0.0226449	0.0169837	639.72	3	LDPher	1.15489	0.173309	0.249132	1083.64
2	HD	0.277174	0.11413	0.0217391	0.0203804	552.24	2	LD	0.0217391	0.00452899	0.000849185	378.2	3	LDPher	0.0679348	0.0120773	0.00327093	1181.4
3	HD	2.04891	0.293478	0.0507246	0.118357	2173.24	3	LD	0.513587	0.0181159	0.0169837	992.24	3	LDPher	0.695652	0.0869565	0.186594	1756.6
3	HD	0.152174	0.242527	0.0905797	0.0528382	1553.52	3	LD	1.16576	0.146135	0.398827	125.96	4	LDPher	0.717391	0.0869565	0.117754	1400.4
3	HD	0.836957	0.258152	0.0503422	0.0356591	970.88	3	LD	0.391304	0.0253623	0.0480827	945.24	4	LDPher	1.10054	0.101449	0.224034	1437.64
4	HD	0.391304	0.203804	0.0634058	0.0435915	63.84	4	LD	0.440217	0.0241546	0.0196256	304.56	4	LDPher	2.58152	0.177536	0.503019	2492.4
4	HD	1.83424	0.73981	0.332729	0.415912	170.6	4	LD	0.146739	0.0821256	0.0769928	101.72	5	LDPher	1.55978	0.057971	0.121981	488.16
4	HD	0.326087	0.521739	0.280797	0.163798	3862.48	4	LD	0.774457	0.0338164	0.0302939	288.68	5	LDPher	2.78804	0.160628	0.505309	366.52
5	HD	0.92663	0.787364	0.0543478	0.104167	1124.52	5	LD	0.309783	0.0978261	0.0652174	383.16	6	LDPher	2.63043	0.388889	0.850694	598.64
5	HD	0.619565	0.38519	0.103704	0.0712963	1524.64	5	LD	0.0108696	0.00452899	0.00132095	524.92	6	LDPher	2.91033	0.229469	0.80314	592.4
5	HD	0.244565	0.048913	0.0163043	0.00611413	781.32	5	LD	0.529891	0.0747182	0.054482	870.08	7	LDPher	1.40217	0.14372	0.353311	255
6	HD	1.39402	1.01087	0.182065	0.219995	1013.96	6	LD	0.684783	0.0483092	0.034219	313	7	LDPher	0.228261	0.0235507	0.0152098	1094.16
6	HD	0.774457	0.445652	0.0655193	0.0818992	696.64	6	LD	0.108696	0.0217391	0.00724638	450.48	7	LDPher	0.369565	0.0235507	0.017663	617.24
6	HD	3.94022	0.603261	0.0558575	0.153608	1071.56	6	LD	0.122283	0.0163043	0.00611413	420.76	8	LDPher	0.456522	0.0392512	0.0506995	366.08
7	HD	1.25543	0.293478	0.275362	0.217995	1086.04	7	LD	1.63043	0.118357	0.167673	342.36	8	LDPher	1.56522	0.057971	0.160628	814.04
7	HD	0.695652	0.209239	0.217391	0.172101	1065.16	7	LD	0.358696	0.0625	0.046875	315.56	9	LDPher	0.521739	0.0615942	0.0859752	347.28
7	HD	1.41848	0.273777	0.121679	0.152098	764.12	8	LD	0.665761	0.0929952	0.176303	811.72	9	LDPher	3.0462	0.181077	0.607363	1103.16
8	HD	1.50815	0.478261	0.464674	0.300102	1031.2	8	LD	0.741848	0.288043	0.240036	264.84	9	LDPher	1.2962	0.0555556	0.175926	1138.36
8	HD	0.679348	0.20788	0.181763	0.102242	377.96	8	LD	0.652174	0.149457	0.108979	464.56	10	LDPher	1.08696	0.138587	0.254076	457.28
8	HD	0.26087	0.0896739	0.0181159	0.00868056	348.56	9	LD	0.133152	0.0464976	0.0203427	224.48	10	LDPher	1.31522	0.228261	0.451766	2892.84
9	HD	1.94022	0.608696	0.478261	0.488225	721.52	9	LD	0.190217	0.0398551	0.0124547	370.16	10	LDPher	0.709239	0.173913	0.228261	280.6
9	HD	0.554348	0.152174	0.133454	0.0917497	636	10	LD	0.391304	0.113225	0.0660477	349.64	11	LDPher	0.76087	0.145833	0.230903	1189.76
9	HD	0.956522	0.415761	0.109601	0.132435	484.2	10	LD	0.293478	0.115942	0.0700483	437.52	11	LDPher	2.20109	0.0978261	0.35462	795.6
10	HD	0.478261	0.179348	0.0730676	0.0608897	1163	10	LD	1.25543	0.0887681	0.164591	281.68	12	LDPher	2.15217	0.189915	0.466876	573.24
10	HD	0.597826	0.266304	0.150966	0.150966	902.44	11	LD	0.353261	0.0845411	0.0651671	569.96	12	LDPher	1.17391	0.0603865	0.125805	291.64
11	HD	0.271739	0.163043	0.112923	0.0705767	631.28	11	LD	0.328804	0.195048	0.130032	280.44	12	LDPher	0.836957	0.122585	0.178769	312.12
11	HD	0.271739	0.134511	0.108998	0.0726651	1738.8	11	LD	0.0978261	0.0464976	0.0232488	281.12	13	LDPher	1.19565	0.253623	0.755586	635.2
11	HD	0.13587	0.0855978	0.0398551	0.0232488	363.52	12	LD	0.163043	0.0652174	0.0434783	360.12	13	LDPher	1.95652	0.280193	0.700483	703.28
12	HD	0.597826	0.358696	0.111111	0.148148	778.04	12	LD	0.733696	0.0615942	0.0975242	752	13	LDPher	1.63859	0.0842391	0.317652	516.04
12	HD	0.831522	0.256793	0.215278	0.201823	390.24	12	LD	0.298913	0.0679348	0.0382133	297.88	14	LDPher	0.266304	0.0108696	0.00769928	476.04
12	HD	0.152174	0.0855978	0.0205314	0.00898249	364.92	13	LD	0.0407609	0.0422705	0.0158514	293	14	LDPher	1.95652	0.0863527	0.343612	667
13	HD	0.326087	0.425951	0.0733696	0.0733696	321.08	13	LD	0.122283	0.0326087	0.0129076	310.32	14	LDPher	3.08152	0.361111	1.41435	239
13	HD	1.17391	0.682745	0.163043	0.349864	1029.68	13	LD	0.0733696	0.0431763	0.0170906	309.08	15	LDPher	1.16848	0.13587	0.373641	464.2
14	HD	0.44837	0.0951087	0.0923913	0.0673687	530.64	14	LD	0.380435	0.0597826	0.0647645	282.4	15	LDPher	0.978261	0.0564614	0.134096	885.2
14	HD	0.266304	0.0951087	0.105676	0.0748541	601.32	14	LD	0.285326	0.0338164	0.0288849	360.56	15	LDPher	0.608696	0.0226449	0.0287779	488.24
14	HD	0.277174	0.0978261	0.0634058	0.0435915	801.88	14	LD	0.13587	0.0326087	0.0183424	392.28	16	LDPher	0.956522	0.0942029	0.225694	372.2
15	HD	0.228261	0.149457	0.0615942	0.0436292	1018.32	15	LD	0.108696	0.0452899	0.0217014	267.32	16	LDPher	1.22283	0.0458937	0.120471	672.44
15	HD	0.434783	0.142663	0.157005	0.121025	826.12	15	LD	0.13587	0.0464976	0.0319671	284.16	16	LDPher	0.478261	0.120471	0.153099	349.08
15	HD	0.163043	0.0665761	0.0392512	0.0196256	582.92	15	LD	0.366848	0.0597826	0.0510643	309.64
16	HD	0.353261	0.285326	0.0498188	0.0705767	500.8	16	LD	0.0652174	0.0461957	0.0202106	319.44
16	HD	0.0978261	0.0346467	0.0362319	0.0218901	416.12	16	LD	0.0815217	0.0126812	0.0058122	248
16	HD	0.494565	0.3125	0.0410628	0.0615942	589.88	16	LD	0.869565	0.179348	0.34375	258.32

## Sheet: mate call investment
group	exposure	cPher	Amide	bratio
1	LD	10.8168	37.76	0.777326
2	LD	3.7647	0	0
3	LD	84.4701	130.62	0.60728
4	LD	241.686	103.86	0.300568
5	LD	126.6	141.8	0.528316
6	LD	157.592	195.48	0.553655
7	LD	56.3736	19.8	0.259933
8	LD	7.60965	0	0
9	LD	135.964	483	0.780337
10	LD	70.8492	6.74	0.0868678
11	LD	121.949	109.9	0.474016
12	LD	5.1603	0	0
13	LD	330.754	89.72	0.213378
14	LD	900.968	721.62	0.444734
15	LD	525.578	172.02	0.246589
1	LDPher	595.226	183.3	0.235445
2	LDPher	133.344	92.76	0.410254
3	LDPher	480.56	184.26	0.277158
4	LDPher	40.1337	150.84	0.789847
5	LDPher	228.784	172.44	0.429785
6	LDPher	30.8754	87.54	0.739262
7	LDPher	91.3914	304.83	0.769343
8	LDPher	644.752	287.16	0.308141
9	LDPher	7051.55	74383	0.913408
10	LDPher	148.238	135.06	0.476742
11	LDPher	430.002	515.22	0.545078
12	LDPher	618.098	763.44	0.552601
13	LDPher	25.1658	34.44	0.577796
14	LDPher	100.247	163.68	0.620171
15	LDPher	14.5629	98.88	0.871628
